# Supplementary material for: Identification of an immune-related gene prognostic index for predicting survival and immunotherapy efficacy in papillary renal cell carcinoma
Source: Front Genet. 2022 Aug 29;13:970900. doi: 10.3389/fgene.2022.970900 (PMC9499392; doi:10.3389/fgene.2022.970900)
Supplement: Supplementary file 5 [file Table1.XLSX]

## Sheet: Sheet1
Supplementary Table 1 The immune‐related genes associated with overall survival
Gene name	HR	HR.95L	HR.95H	pvalue
DES	1.41479	1.16721	1.71488	0.000407299
PTX3	2.54154	1.62775	3.96831	4.07777e-05
LTBP1	1.72566	1.30424	2.28323	0.000133778
FGF18	9.61019	4.20527	21.9619	8.04328e-08
IL17B	13.0758	3.97846	42.9757	2.28973e-05
AVPR2	1.45811	1.17975	1.80214	0.000484094
NR1I2	12.351	2.77796	54.9135	0.000959557
TIE1	1.90006	1.32098	2.73299	0.000538438
AICDA	4.01866	2.23852	7.21442	3.17562e-06
E2F1	2.186	1.42131	3.3621	0.000369941
PLK1	4.93198	3.22783	7.53584	1.61133e-13
CYBA	0.592218	0.437889	0.800938	0.000671439
IDO1	1.90172	1.41236	2.56064	2.28973e-05
PDCD1	1.59598	1.24937	2.03874	0.000182425
BIRC5	3.31764	2.46682	4.46191	2.15289e-15
CCL19	1.49067	1.28494	1.72932	1.37273e-07
CR2	2.40954	1.73085	3.35435	1.88608e-07
IL20RB	1.53528	1.24315	1.89607	6.86234e-05
CCNA2	3.78247	2.50714	5.70653	2.2881e-10
APOBEC3B	2.2114	1.47391	3.3179	0.000126091
STAT4	2.2957	1.40614	3.74801	0.000891153
TRIB3	1.6758	1.34435	2.08897	4.39647e-06
WDR62	12.1167	5.62143	26.1168	1.93654e-10
NUMBL	3.23371	1.9336	5.40798	7.70948e-06
SCG2	1.59399	1.25336	2.02719	0.000144085
HTR3A	2.55815	1.76032	3.71756	8.42874e-07
CHP2	2.76198	1.58398	4.81606	0.000341893
IL13RA2	2.77203	1.77186	4.33679	8.00526e-06
PTH1R	0.763876	0.65809	0.886667	0.000397803
RXFP1	10.5404	3.49719	31.7682	2.86285e-05
TYRO3	5.23466	3.32942	8.23015	7.51394e-13
FABP6	1.36167	1.14586	1.61814	0.000454249
RHBDF2	3.31927	1.81512	6.06986	9.78892e-05
SFTPD	0.177424	0.0691068	0.455518	0.000325054
F2R	2.10923	1.52488	2.91752	6.5133e-06
ELN	1.9219	1.58063	2.33686	5.75147e-11
PDGFRA	1.92128	1.39221	2.65142	7.0857e-05
PDGFRB	1.78686	1.39397	2.29048	4.60867e-06
CCL26	2.84315	1.76073	4.59097	1.92054e-05
EDNRA	2.55609	1.74906	3.73548	1.24609e-06
FGF7	2.96622	1.89437	4.64454	2.00888e-06
GREM1	2.04726	1.44511	2.90031	5.53604e-05
LTBP2	1.56709	1.26203	1.94587	4.76439e-05
NGF	1.86622	1.33152	2.61564	0.000292025
OGN	1.74628	1.27353	2.39451	0.000537899
STC1	1.44291	1.17853	1.76658	0.000384066
NR2F1	1.57797	1.21524	2.04896	0.000619805
NR5A2	8.60305	2.93349	25.2302	8.83963e-05
P2RY14	4.44961	1.94943	10.1563	0.000392142
RCAN1	0.471119	0.309522	0.717085	0.000445445
